# Supplementary material for: Digital Health and Fiscal Credibility in Low‐ and Middle‐Income Countries: A Scoping Review of Practice‐Based Evidence
Source: J Eval Clin Pract. 2026 Feb 3;32(1):e70372. doi: 10.1111/jep.70372 (PMC12867509; doi:10.1111/jep.70372)
Supplement: Supplementary file 1 — Appendix. [file JEP-32-0-s001.xlsx]

## Sheet: Appendix A
	Appendix A : Selected Papers, Interventions and core economic outcomes
	Citation	Intervention Type	Setting	Key Findings (Cost & Effectiveness)
1	Bediang et al., 2022	Tele-expertise (Tele-ECG)	Cameroon	Reduced average patient costs by two-thirds and was highly cost-effective at Approximately US$44 per case managed.
2	Cattamanchi et al., 2021	Digital Adherence Technology (99DOTS)	Uganda	Per protocol analysis showed a 2.89 adjusted odds ratio (aOR) for treatment success. In the ITT analysis, the aOR was 1.04, which was not statistically significant.
3	Chandani et al., 2017	Logistics Management Information System (cStock) & QI teams	Rwanda & Malawi	A qualitative study that found mobile-enabled reporting and QI teams acted as enduring system assets to prevent fiscal leakage. No explicit cost figures.
4	DeWyer et al., 2021	Telemedicine (tele-echocardiography)	Uganda	The cost was US29.48pervisit,estimatedtodecreaseto US16.00 at optimal capacity. Patients cited cost- and time-saving benefits.
5	Diby et al., 2021	Tele-expertise (Tele-EKG)	Côte d’Ivoire	The average patient cost of a traditional EKG was 3.8 times higher than a tele-EKG. The program generated an average revenue per site of €5,529 over three years.
6	Ezzat et al., 2023	Digital Screening and Treatment (for viral hepatitis C)	Egypt	The program was projected to be cost-saving by 2029, saving about $35 million in direct medical costs and averting 883,333 DALYs over 2018-2030. N.B Although primarily a national screening/treatment programme, Egypt’s HCV initiative deployed a web-based national registration and appointment system and electronically uploaded screening results to a central database via computers/handheld devices, …
7	Gonçalves Tasca et al., 2024	Digital Adherence Technology (smart pillboxes)	Tanzania	A qualitative study that found DATs were perceived to reduce financial burden for patients and workload for health workers.
8	Gurnani et al., 2022	Logistics Information System (eVIN)	India	Projected a return of INR 2.93 for every INR 1 invested in its sustainable phase. Value was driven by reduced vaccine wastage and stock optimization.
9	Jo et al., 2019	mHealth (mCARE)	Rural Bangladesh	Highly cost-effective at a cost of $31 per DALY averted. The program had an 88% probability of being highly cost-effective.
10	Kawakatsu et al., 2020	mHealth (SMS reminders)	Lagos, Nigeria	The return rate for child vaccinations was significantly higher (by 4.8%–6.0%). The incremental recurrent cost was US$7.90 per additional return case.
11	Kiwanuka et al., 2023	Digital Adherence Technology (99DOTS)	Uganda	A qualitative study that found the program was feasible and highly acceptable, but adherence declined over time, especially among people living with HIV.
12	LeFevre et al., 2023	mHealth (Kilkari)	India	Found to be highly cost-effective, with a cost per life saved ranging from US 392 to US953 as the program matured.
13	Lester et al., 2010	mHealth (WelTel Kenya1)	Kenya	Found a relative risk for non-adherence of 0.81 (p=0.006) and for virologic failure of 0.84 (p=0.04).
14	Liu et al., 2023	Telemedicine (AI Screening)	China	AI telemedicine screening dominated no screening in rural settings. In urban settings, the ICUR was US 244, and the ICER was US2,567.
15	Lund et al., 2014	mHealth (SMS reminders & vouchers)	Zanzibar, Tanzania	The mobile phone intervention was associated with a significant increase in antenatal care (ANC) attendance (44% of women in the intervention group versus 31% in the control group received four or more ANC visits, OR 2.39).
16	Modi et al., 2020	mHealth (ImTeCHO)	Gujarat, India	Highly cost-effective at an incremental cost of US 74 per life − year saved or US5,057 per death averted in the per-protocol analysis.
17	Mwencha et al., 2017	eLMIS and Logistics Management Unit (LMU)	Tanzania	Upgrades reduced stock-out odds by 49% and generated US$2.5 million in savings in the first year, defraying some investment costs.
18	Nisingizwe et al., 2022	Digital Logistics (Drones)	Rwanda	A case study that found drone delivery reduced delivery times by an average of 79-98 minutes and was associated with a 67% reduction in blood product expirations at 12 months.
19	Nonvignon et al., 2022	Health System Administration (e-claims)	Ghana	The IBCR was 25.56 for the purchaser, but -35.20 for all providers. The overall health system IBCR was 90.06 when projected nationwide.
20	Nsengiyumva et al., 2024	Digital Adherence Technology (99DOTS & VOT)	Multi-country	Per-person costs of 99DOTS were US98inBangladesh,US119 in the Philippines, and US$174 in Tanzania. VOT was more expensive but could be cost-saving if donors covered fixed costs.
21	Ospina-Fadul et al., 2025	Digital Logistics (Drones)	Ghana	Found drone delivery to be highly cost-effective at US$58 per DALY averted and cost-saving when replacing >20% of ground transport.
22	Pop-Eleches et al., 2011	mHealth (SMS reminders)	Rural Kenya	Weekly SMS reminders increased the percentage of patients achieving >90% adherence by 13%-16% (p=0.03) and significantly reduced treatment interruptions.
23	Prinja et al., 2018	mHealth (ReMIND)	Uttar Pradesh, India	From a health system perspective, the intervention had an incremental cost of US$205 per DALY averted. From a societal perspective, it was a cost-saving intervention.
24	Rachapelle et al., 2013	Telemedicine (Teleophthalmology)	Rural Southern India	From a health provider perspective, one-off screening was cost-effective at US$1,320 per QALY gained. Increasing to annual screening was not cost-effective.
25	Ravenscroft et al., 2020	Digital Adherence Technology (VOT)	Moldova	Patients saved Approximately €25 (MDL 504) and 58 hours of travel/wait time over a 4-month period compared to in-person DOT.
26	Ruhago et al., 2022	Public Health Supply Chain Costing	Tanzania	A cross-sectional costing study that found storage costs were the highest cost driver. The average unit cost per throughput was 22% at central MSD and 13% at zonal MSD. Although Ruhago et al. (2022) is a national supply-chain costing rather than a before–after impact study, the analysis quantifies costs within Tanzania’s digitally enabled supply chain—i.e., the Logistics Management Unit (LMU) ope…
27	Ruton et al., 2018	mHealth (RapidSMS)	Rwanda	Found that the RapidSMS system was effective at increasing health service use only when combined with additional support (training, supervision, equipment).
28	Saronga et al., 2017	eCDSS	Rural Tanzania	The base-case ICER was US$338 per 1% change in childbirth care quality. Overall quality improved by 23% but was not statistically significant.
29	Sato et al., 2023	Digital Logistics (VDD)	Nigeria	Found the incremental cost for the VDD program to vaccinate one additional child was US$20.6.
30	Sloan et al., 2020	Digital Disease Surveillance (eIDSR)	Sierra Leone	A national rollout of eIDSR required a total economic cost of approximately US 64,342,with projected annual direct operational costs of US14,091.
31	Thompson et al., 2022	Digital Adherence Technology (99DOTS)	Uganda	The cost per treatment success was estimated at $355 in the trial-specific scenario, falling to $59 with extended activities and $49 in a marginal clinic scenario.
32	Willcox et al., 2019	mHealth (MOTECH)	Ghana	A cost-effectiveness analysis found the cost per DALY averted fell sharply from US 174 in year one to US6.54 in year ten, with an average of US$20.94 over the decade.

## Sheet: Appendix B
	Apenddix B : Summary of Economic Findings by Intervention Class
	Intervention class	Key economic findings (ranges & medians)
	Tele-expertise & telemedicine	Cost per event/QALY: US$29 per visit (Uganda) to US$1,320 per QALY (India). Patient savings: US$33 per visit (Cameroon) to ≈€25 per visit (Moldova); one study reported a fourfold reduction in patient costs (Côte d’Ivoire). Cost-effectiveness: generally highly cost-effective to dominant versus no intervention or in-person care.
	Digital logistics (drones & eVIN)	Return on investment: national-scale programme reported ROI 2.93 in its recurrent phase (India). Cost per event/DALY: drone delivery US$58 per DALY averted (Ghana); vaccine logistics system US$20.60 per additional child vaccinated (Nigeria). Operational savings: drones reduced blood product wastage by 67% (Rwanda).
	Digital adherence technologies (DATs)	Cost per treatment success: US$49–US$59 at scale (Uganda). Per-patient cost: varies by technology, ≈US$98 (99DOTS) to >US$1,000 (VOT) per patient (multi-country analysis).
	Beneficiary messaging (mHealth)	Cost per life saved: US$392–US$953 (India). Cost per DALY averted: US$31 (Bangladesh) to US$74 (India). Cost per action: US$7.90 per additional return visit for child vaccination (Nigeria).
	e-claims & surveillance	Benefit–cost ratio: national e-claims system BCR 25.56 for the purchaser by curbing fraud/leakage; net loss for providers unless sharing mechanisms exist (Ghana). Up-front vs recurrent costs: surveillance system Approximately US$64,000 up-front and Approximately US$14,000 annual operating costs (Sierra Leone) — a profile suited to capital investment.
	Large-scale digital initiatives	Macro-level savings: national screening programme projected to be cost-saving by 2029, with US$35 million in direct medical costs avoided (Egypt). Efficiency gains: a World Bank report suggests well-designed digital investments can achieve up to 15% health-cost savings.

## Sheet: Appendix C
Appendix C : Search Strings
Database	Result	Search Strings
Web of Science	380	( telemedicine OR telehealth OR mhealth OR ehealth OR "electronic health record*" OR "health information system*" OR "disease surveillance" OR ("supply NEAR/3 chain") OR logistics OR drone* OR "video observed therap*" OR *SMS ) AND ( "cost-effect*" OR ("cost NEAR/1 benefit*") OR ("cost NEAR/1 utility") OR "economic evaluat*" OR "budget impact" OR "return on investment" OR "cost saving*" OR "unit …
Medline	255	( telemedicine OR telehealth OR mhealth OR ehealth OR "electronic health record*" OR "health information system*" OR "disease surveillance" OR ("supply NEAR/3 chain") OR logistics OR drone* OR "video observed therap*" OR *SMS ) AND ( "cost-effect*" OR ("cost NEAR/1 benefit*") OR ("cost NEAR/1 utility") OR "economic evaluat*" OR "budget impact" OR "return on investment" OR "cost saving*" OR "unit …
SCOPUS	2611	( telemedicine OR telehealth OR mhealth OR ehealth OR "electronic health record*" OR "health information system*" OR "disease surveillance" OR ( supply W/3 chain ) OR logistics OR drone* OR "video observed therap*" OR *SMS ) W/5 ( "cost-effect*" OR ( cost W/1 benefit* ) OR ( cost W/1 utility ) OR "economic evaluat*" OR "budget impact" OR ( "return W/1 investment" ) OR "cost saving*" OR "unit cost…
Pubmed	2661	( telemedicine OR telehealth OR mhealth OR ehealth OR "electronic health records" OR "health information systems" OR "disease surveillance" OR "electronic logistics management information system" OR "video observed therapy" OR *SMS OR telecardiology OR "tele-ECG" OR drone OR drones ) AND ( "cost-effectiveness" OR "cost-utility" OR "cost-benefit" OR "economic evaluation" OR "budget impact" OR "ret…
